# Supplementary material for: Synergistic Regulation of Bile Acid-Driven Nitrogen Metabolism by Swollenin in Ruminants: A Microbiota-Targeted Strategy to Improve Nitrogen Use Efficiency
Source: Animals (Basel). 2026 Jan 5;16(1):149. doi: 10.3390/ani16010149 (PMC12784710; doi:10.3390/ani16010149)
Supplement: Supplementary file 1 [file animals-16-00149-s001.zip]

Archive with 1 entries (1 files):
- animals-4019682-supplementary.pdf
